# Supplementary material for: The Transcription Factors Atf1 and Pcr1 Are Essential for Transcriptional Induction of the Extracellular Maltase Agl1 in Fission Yeast
Source: PLoS One. 2013 Nov 5;8(11):e80572. doi: 10.1371/journal.pone.0080572 (PMC3818258; doi:10.1371/journal.pone.0080572)
Supplement: Table S1 — Oligonucleotide sequences used to disrupt and tag chromosomal genes. (XLS) [file pone.0080572.s003.xls]

## Sheet: Table S1
Table S1. Oligo DNA sequences used for disruption and tagging of chromosomal genes.
Target locus	Primer name	Sequence	Number
agl1	SPAPB24D3.10c-d1-2	TCGATTGATTCCATCCCCAC	KRO-45
	SPAPB24D3.10c-d4	TTGCGTAGATCGTAGTTTGTC	KRO-14
	SPAPB24D3.10c-d5	CCTTCTATTGCCAAATTGCCTTCGTACGCTGCAGGTCGA	KRO-37
	SPAPB24D3.10c-d6	GTGAAAAATCGGGTGAAGCGATCGATGAATTCGAGCTCGTTTA	KRO-38
	SPAPB24D3.10c-d7	AGGCAATTTGGCAATAGAAGG	KRO-39
	SPAPB24D3.10c-d8	CGCTTCACCCGATTTTTCAC	KRO-40
	SPAPB24D3.10c-check	ACGTTGCTAACTCGGGTTTG	KRO-15
atf1	atf1-d1	CTCTACGCTTGACTGTACTC	HKO-16
	atf1-d2	TCGACCTGCAGCGTACGA-ATGACGTTAAAAATCACACACGC	HKO-17
	atf1-d3	TAAACGAGCTCGAATTCATCGATAAGGTCTCAGTCTGTGATGG	HKO-18
	atf1-d4	TACTCCCACAATACACTAAGAC	HKO-19
	atf1-check1	ATGACCGATGACAAACCTATTC	HKO-20
	atf1-t1	TGCCAACGGCAAATTCGATG	HKO-30
	atf1-t2	TCGACCTGCAGCGTACGAGTACCCTAAATTGATTCTTTGAG	HKO-31
gto1	SPAC1039.11c-d1	TCAAAAAGCACTTCCCCACC	KRO-1
	SPAC1039.11c-d2	GGGGATCCGTCGACCTGCAGCGTACGAAACTAGAAGGTGGTTGATTGC	KRO-2
	SPAC1039.11c-d3	GTTTAAACGAGCTCGAATTCATCGATATGATTCGATCGAATTTCAGTG	KRO-3
	SPAC1039.11c-d4	ATTTCGTCCCAGGTACAATTC	KRO-4
	SPAC1039.11c-check	CAAGCTGCTGTTAAGGATGG	KRO-5
gto2	SPAC30D11.01c-d1	CCCAATTCCGTGGTAAAAGC	KRO-6
	SPAC30D11.01c-d2	GGGGATCCGTCGACCTGCAGCGTACGAGAGAAATTTCCAAAGTAGCAAC	KRO-7
	SPAC30D11.01c-d3	GTTTAAACGAGCTCGAATTCATCGATACTTATAAGCTTGGGATTGCG	KRO-8
	SPAC30D11.01c-d4	GATACTGCTTTTGCTCGCTG	KRO-9
	SPAC30D11.01c-check	CTAGTATCCTCATAAACCTGG	KRO-10
mal1	mal1-d1	TTGCTGAATCTACTCGGGAC	HKO-34
	mal1-d2	TCGACCTGCAGCGTACGATGCGTGCGTTTCTCTTTTGC	HKO-35
	mal1-d3	TAAACGAGCTCGAATTCATCGAT-TAAGCCGTTTACGACCAAGG	HKO-36
	mal1-d4	GACGCTGTTGGTTTTCTTCC	HKO-37
	mal1-c-check	TACAGAAGCAGTTGGTTGGC	KRO-84
med7	med7-t1	GGATGGAGAAACGAGTGATTTG	KKO-64
	med7-t2	GGGGATCCGTCGACCTGCAGCGTACGAGCTAAGATCTCGTTTTATCACG	KKO-65
	med7-t3	GTTTAAACGAGCTCGAATTCATCGATTAAACCGGTTTATCTAGTAGAG	KKO-66
	med7-t4	CATGGCTATGACTAAGCACG	KKO-67
pcr1	pcr1-d1	ACGTGTGCGCTGTACATTTG	HKO-11
	pcr1-d2	TCGACCTGCAGCGTACGAAGGGGGAATCAGATGATCAC	HKO-12
	pcr1-d3	TAAACGAGCTCGAATTCATCGATTCTCTCCTAGATGACAGTCG	HKO-13
	pcr1-d4	ATACCACAGTTGCTCCAACC	HKO-14
	pcr1-check1	TTGCATCATGATACACGGATTG	HKO-15
	pcr1-t1	TGATGATGAAAAGCGTCGCC	HKO-32
	pcr1-t2	TCGACCTGCAGCGTACGATATGGGCCCACCAAGGGATC	HKO-33
sty1	sty1-d1	GCCTTGGTAAGAGTAGAAGG	HKO-504
	sty1-d2	TCGACCTGCAGCGTACGAAGCGTCCTTCGTCTATATCG	HKO-505
	sty1-d3	TAAACGAGCTCGAATTCATCGATTATATCATCTCGGTTCCATGG	HKO-506
	sty1-d4	TAGCATTATAAACCTAGATGGG	HKO-507
sut1	sut1-d1	CTGGGATTGGTATCGTTGTG	HKO-38
	sut1-d2	TCGACCTGCAGCGTACGATCGGAGGATAGAAGTTGTCC	HKO-39
	sut1-d3	TAAACGAGCTCGAATTCATCGATGGCATCTTTTGCCCATCAAC	HKO-40
	sut1-d4	CTTACGCAAAGCTCGCTTC	HKO-41
	sut1-c-check	TGATCAACATGGTGTTGTTGC	KRO-85
pFA6a-based plasmids	pFA6a-com5	TCGTACGCTGCAGGTCGA	HKO-26
	pFA6a-com6	ATCGATGAATTCGAGCTCGTTTA	HKO-27
	pFA6a-kanMX6 F (used for med7)	TCGTACGCTGCAGGTCGACGGATCCCC	KKO-11
	pFA6a-kanMX6 R (used for med7)	ATCGATGAATTCGAGCTCGTTTAAAC	KKO-12
pCR2.1-based plasmids	MX6-Unv-Fw	TCGTACGCTGCAGGTCGACGGATCCCCATCTGTTTAGCTTGCCTCGTC	KRO-71
	MX6-Unv-Rv	ATCGATGAATTCGAGCTCGTTTAAACGGCGTTAGTATCGAATCGAC	KRO-72
kanMX	kan-check	TCTCCTTCATTACAGAAACGG	KRO-67
hphMX	hph-check	TTCAGCTTCGATGTAGGAGG	KRO-68
natMX	nat-check	ACGAATCGGACGACGAATC	KRO-70
