# Supplementary material for: The Transcription Factors Atf1 and Pcr1 Are Essential for Transcriptional Induction of the Extracellular Maltase Agl1 in Fission Yeast
Source: PLoS One. 2013 Nov 5;8(11):e80572. doi: 10.1371/journal.pone.0080572 (PMC3818258; doi:10.1371/journal.pone.0080572)
Supplement: Table S4 — Degenerate TGACGT motifs around the agl1 gene. (XLS) [file pone.0080572.s006.xls]

## Sheet: Table S4
Table S4. Degenerated TGACGT motifs around the agl1 gene.
Start	End	Strand	FIMO score	P-value	Sequence
-1811	-1806	-	6.05668	0.00259	TGCCGT
-1483	-1478	+	7.66968	0.000958	TGACAT
-946	-941	-	6.19694	0.00211	TGACTT
-211	-206	+	6.3372	0.00139	TGACAC
-193	-188	+	6.3372	0.00139	TGACAC
-127	-122	-	6.05668	0.00259	TGCCGT
-66	-61	-	6.82811	0.00115	CGACGT
46	51	-	6.19694	0.00211	TGACTT
661	666	-	6.82811	0.00115	CGACGT
1150	1155	-	6.19694	0.00211	AGACGT
1168	1173	-	7.66968	0.000958	TGACAT
1186	1191	-	7.66968	0.000958	TGACAT
1372	1377	-	10.545	0.000237	TGACGT
1568	1573	+	6.05668	0.00259	TGAAGT
1688	1693	-	6.19694	0.00211	AGACGT
1763	1768	-	6.19694	0.00211	TGACTT
2084	2089	+	6.19694	0.00211	GGACGT
2090	2095	-	8.37098	0.000669	TGACGA
2196	2201	-	6.19694	0.00211	TGACTT
2300	2305	+	8.37098	0.000669	TGACGA
2570	2575	+	6.19694	0.00211	TGACTT
3251	3256	-	6.82811	0.00115	CGACGT
3380	3385	+	6.19694	0.00211	AGACGT
3421	3426	+	6.3372	0.00139	TGACAC
3521	3526	-	8.37098	0.000669	TGACGA
3635	3640	-	8.37098	0.000669	TGACGA
3776	3781	+	6.05668	0.00259	TGCCGT
3877	3882	-	6.19694	0.00211	AGACGT
Positions relative to the transcriptional start site is shown.
FIMO socre and P-value were calculated by the FIMO software.
